# Supplementary material for: Comparing residential contamination in a Houston environmental justice neighborhood before and after Hurricane Harvey
Source: PLoS One. 2018 Feb 8;13(2):e0192660. doi: 10.1371/journal.pone.0192660 (PMC5805347; doi:10.1371/journal.pone.0192660)
Supplement: S1 Table — (XLSX) [file pone.0192660.s001.xlsx]

## Sheet: Pre Harvey
DEV	Date	Acenaphthene	Acenaphthylene	Anthracene	Benz(a)anthracene	Benzo(a)pyrene	Benzo(b)fluoranthene	Benzo(g,h,i)perylene	Benzo(k,j)fluoranthene	Chrysene/Triphenylene	Dibenzo(a,h)anthracene	Fluoranthene	Fluorene	Indeno(1,2,3-c,d)pyrene	Naphthalene	Phenanthrene	Pyrene
1	2016-11-16	0	10.6681	36.838	13.8187	29.3825	62.7638	13.012	12.8987	100.95	8.0919	90.9364	37.4054	9.2062	73.4309	234.776	63.4795
	2016-11-16
3	2016-11-16	16.5438	24.8765	85.6341	91.4905	74.8742	150.167	51.8094	51.0259	250.092	15.6512	275.702	33.301	44.4762	92.1921	288.143	230.995
4	2016-11-16	0	8.9777	16.9625	11.3979	16.8828	43.6619	17.3875	34.6271	16.1962	11.5341	39.3143	19.1822	13.729	85.6806	85.7912	43.8768
5	2016-11-16	28.5902	10.9298	39.4182	23.5103	14.5978	41.6724	10.2766	21.4357	85.2352	3.7007	138.674	27.9213	6.9502	50.223	128.083	102.87
6	2016-11-16	34.485	83.4453	139.614	208.927	136.344	452.017	123.942	276.768	598.472	41.4444	750.125	46.6103	117.601	71.8002	324.683	541.333
	2016-11-16
8	2016-11-16	50.9808	18.2878	28.6522	6.1819	0	0	5.3218	0	15.4203	0	41.1502	46.4362	0	75.2964	129.821	35.793
9	2016-11-16	19.3415	8.1921	37.8281	13.0711	11.4187	31.0666	7.3839	13.667	54.3269	3.0636	63.713	31.7425	5.8004	71.7751	112.475	51.2123
10	2016-11-16	53.2213	19.9884	23.3061	4.5819	5.5987	11.0983	3.8805	5.1652	15.6582	0	22.787	36.4805	2.7718	80.2032	87.197	19.9741
11	2016-11-16	30.3459	10.5032	28.022	14.8418	0	0	0	0	45.3885	0	93.0562	34.3455	0	102.956	144.071	73.6116
	2016-11-16
13	2016-11-16	41.4504	6.5523	20.0813	8.7474	9.7591	16.7305	5.7914	8.7192	31.5287	1.9681	37.6835	33.1695	3.7208	54.3989	97.9768	33.8864
14	2016-11-16	40.6544	5.3319	19.2018	2.1155	0	16.9797	2.3807	8.769	6.7127	0	16.8434	30.179	0	52.5865	81.0051	17.2407
15	2016-11-16	50.307	23.1295	43.9328	36.0534	46.2656	87.7989	32.3811	41.1427	86.1907	9.8523	66.1489	28.012	27.6296	124.48	69.8915	54.6979
16	2016-11-16	30.2404	4.9552	23.234	4.4074	0	11.1406	0	5.81	16.0555	0	26.1532	33.795	0	108.263	87.0479	23.8658
17	2016-11-16	46.2326	7.3566	29.4001	10.0567	13.3767	17.6596	8.6476	4.7903	19.0532	2.2318	102.539	36.1074	6.3195	64.5018	166.109	62.7278
18	2016-11-16	44.9105	7.021	20.3095	9.6885	14.1456	25.6465	11.1803	10.8356	31.4243	2.6415	42.763	24.7875	9.0376	68.6076	75.0062	36.5147
19	2016-11-16	83.4301	13.4903	23.6669	20.1645	29.281	35.6674	14.1572	33.0911	43.9505	4.2825	69.7202	23.2828	11.6885	88.5043	94.0559	72.803
20	2016-11-16	24.0493	23.167	19.5803	4.8535	0	0	3.6474	0	11.3423	0	16.5953	28.8287	2.4659	182.72	67.9831	15.964
21	2016-11-16	28.2066	11.251	17.5317	3.3025	0	0	0	0	7.7988	0	21.7625	20.8204	0	98.597	65.1172	13.2489
22	2016-11-16	20.0063	10.8196	17.7079	11.4382	13.5242	26.9224	10.5426	32.1116	47.6615	3.6938	70.5428	22.6955	8.1328	58.5793	91.5449	54.0362
	2016-11-16
24	2016-11-16	30.1162	14.8888	22.1481	18.572	19.2216	35.6461	12.4073	23.046	42.7894	4.0059	64.256	30.6516	9.0744	57.2075	101.671	56.7722
25	2016-11-16	39.7839	12.525	23.9812	21.0486	29.4485	76.0766	21.5183	53.6309	84.2315	7.6662	70.4843	24.5711	21.4043	72.0595	104.253	66.6979
26	2016-11-16	27.1569	7.1777	20.7066	21.9465	26.9721	42.496	14.6819	26.3527	41.1563	4.5727	53.0069	27.5105	12.9219	92.9365	73.2365	45.1245
27	2016-11-16	29.7572	21.5611	36.8575	10.833	16.9403	46.4193	5.5075	9.2901	30.3922	0	42.8491	34.8429	0	73.0693	134.167	36.5679
	2016-11-16
	2016-11-16
30	2016-11-16	61.3381	8.1293	25.1332	10.6787	8.4399	15.1722	4.799	10.7055	33.2232	0	53.3768	34.434	3.0915	81.9149	111.381	38.4375
	Total PAH	831.148	373.225	799.748	581.728	516.473	1246.8	380.656	683.882	1715.25	124.401	2270.18	747.113	316.022	1981.98	2955.49	1791.73

## Sheet: Post Harvey
DEV ID	Latitude	Longitude	Date Collected	Acenaphthene	Acenaphthylene	Anthracene	Benzo(a)anthracene	Benzo(a)pyrene	Benzo(b)fluoranthene	Benzo(g,h,i)perylene	Benzo(k)fluoranthene	Chrysene	Dibenzo(a,h)anthracene	Fluoranthene	Fluorene	Indeno(1,2,3-c,d)pyrene	Naphthalene	Phenanthrene	Pyrene
1	29.7181	-95.2594	2017-09-01	0.4943	0.0692	0.3607	1.2387	1.2451	2.0432	0.8128	0.3548	1.4229	0.1699	2.4424	0.1644	0.743	0.8479	1.8923	1.7505
3	29.7173	-95.2605	2017-09-01	0.4779	0.0353	0.0301	0.1328	0.139	0.2303	0.1124	0.0335	0.2128	0.0199	0.2393	0.1578	0.0706	0.5125	0.1178	0.1951
4	29.7166	-95.2614	2017-09-01	0.4323	0.0654	0.0294	0.0604	0.062	0.1062	0.0611	0.0102	0.0903	0.0072	0.1451	0.1337	0.029	1.4178	0.0786	0.1313
5	29.7195	-95.2588	2017-09-01	0.3357	0.0336	0.014	0.0619	0.0537	0.0932	0.0472	0.0098	0.0889	0.0107	0.116	0.1236	0.0351	0.5363	0.074	0.0954
6	29.718	-95.2601	2017-09-01	0.5494	0.134	0.4073	1.6106	1.281	2.3074	1.0523	0.2634	1.952	0.2414	4.2906	0.5125	1.0122	1.2349	2.6748	2.9843
8	29.7173	-95.2631	2017-09-01	0.7124	0.3259	0.4118	0.5431	0.5497	1.0138	0.4508	0.0854	0.5769	0.0628	0.39	0.3031	0.1705	1.6168	0.1128	0.4689
9	29.72	-95.2663	2017-09-01	1.3274	0.0854	0.1174	0.1983	0.2352	0.5723	0.2772	0.1602	0.4855	0.0476	0.4854	0.55	0.2464	1.2701	0.264	0.3921
10	29.7211	-95.2654	2017-09-01	0.864	0.041	0.03	0.0929	0.1332	0.2325	0.1398	0.067	0.1776	0.0259	0.2195	0.1785	0.1187	1.407	0.0951	0.1855
11	29.7161	-95.2627	2017-09-01	0.3051	0.1607	0.1402	0.1281	0.1057	0.1853	0.1127	0.0225	0.249	0.0141	0.312	0.182	0.0403	1.0118	0.1951	0.3216
13	29.7168	-95.2651	2017-09-01	0.0987	0.0136	0.0089	0.0228	0.0291	0.0614	0.0313	0.0151	0.0429	0.0057	0.0438	0.018	0.025	0.3442	0.022	0.037
14	29.717	-95.2653	2017-09-01	0.7455	0.0985	0.0416	0.0393	0.0392	0.0879	0.0526	0.0091	0.0868	0.0091	0.1048	0.3183	0.0304	0.8067	0.1053	0.0904
15	29.7191	-95.2605	2017-09-01	0.9683	0.0404	0.0646	0.1286	0.1194	0.2081	0.0999	0.0335	0.1651	0.0207	0.2311	0.3739	0.0856	0.9476	0.2345	0.1881
16	29.7194	-95.2655	2017-09-01	0.6796	0.0416	0.018	0.0465	0.0601	0.1127	0.0643	0.0325	0.0804	0.0121	0.0894	0.2696	0.0552	0.5942	0.0753	0.0796
17	29.7179	-95.2656	2017-09-01	0.5302	0.0893	0.3158	4.7793	6.2186	11.5535	6.1164	3.5523	7.4829	1.2494	8.1451	0.1835	6.3456	0.5618	1.6412	6.9092
18	29.7176	-95.2604	2017-09-01	0.4665	0.1212	0.0374	0.0752	0.0791	0.1635	0.1156	0.0247	0.1331	0.0175	0.1402	0.4477	0.0881	1.0985	0.2038	0.1134
19	29.7197	-95.2651	2017-09-01	0.2561	0.0361	0.0586	0.2708	0.3074	0.4737	0.258	0.1586	0.322	0.0641	0.4553	0.0683	0.2732	0.3156	0.1977	0.3738
20	29.7193	-95.2658	2017-09-01	0.6369	0.0252	0.0321	0.1553	0.22	0.3791	0.2422	0.1283	0.2677	0.0396	0.2828	0.1316	0.1935	0.7335	0.1135	0.2383
21	29.7194	-95.2653	2017-09-01	0.2732	0.0267	0.0332	0.1201	0.1044	0.1729	0.1069	0.0514	0.1354	0.02	0.2444	0.0933	0.0831	0.5558	0.1392	0.1938
22	29.7172	-95.2636	2017-09-01	0.5542	0.0512	0.0145	0.0668	0.0785	0.1256	0.0783	0.0193	0.1208	0.0103	0.1399	0.1307	0.0425	1.0091	0.0691	0.1273
24	29.7205	-95.2638	2017-09-01	0.2992	0.0214	0.0237	0.0948	0.093	0.16	0.0799	0.0132	0.1248	0.0158	0.173	0.0759	0.0703	0.4085	0.0798	0.143
25	29.7159	-95.2605	2017-09-01	0.4759	0.1623	0.0201	0.0333	0.0261	0.0539	0.0261	0.0058	0.0631	0.0039	0.0714	0.4437	0.0137	2.0204	0.1233	0.0595
26	29.7204	-95.2629	2017-09-01	0.6145	0.1246	0.7015	3.2566	2.7443	4.1345	1.6941	0.9312	3.5069	0.4151	5.0541	0.3481	1.9441	0.3885	2.0913	4.6006
27	29.7193	-95.2596	2017-09-01	0.4579	0.0415	0.0549	0.1881	0.1861	0.3147	0.1436	0.038	0.2587	0.0342	0.3793	0.1395	0.1271	0.4472	0.184	0.3134
30	29.7204	-95.2629	2017-09-01	0.5968	0.3252	0.6825	0.5299	0.6854	2.0438	0.3991	0.147	1.8198	0.0921	0.3073	0.1834	0.4581	0.768	0.0932	0.482
			Total	0.2266	0.9297	1.667	3.8749	2.8893	5.547	2.1656	1.7093	5.3025	0.6817	6.7143	0.2832	2.4319	1.158	4.752	6.623

## Sheet: PAH paper tables
		ug/kg	Samples	Acenaphthene	Acenaphthylene	Anthracene	Benzo(a)anthracene	Benzo(a)pyrene	Benzo(b)fluoranthene	Benzo(g,h,i)perylene	Benzo(k)fluoranthene	Chrysene	Dibenzo(a,h)anthracene	Fluoranthene	Fluorene	Indeno(1,2,3-c,d)pyrene	Naphthalene	Phenanthrene	Pyrene
			1	494.3	69.2	360.7	1238.7	1245.1	2043.2	812.8	354.8	1422.9	169.9	2442.4	164.4	743	847.9	1892.3	1750.5
			2	477.9	35.3	30.1	132.8	139	230.3	112.4	33.5	212.8	19.9	239.3	157.8	70.6	512.5	117.8	195.1
			3	432.3	65.4	29.4	60.4	62	106.2	61.1	10.2	90.3	7.2	145.1	133.7	29	1417.8	78.6	131.3
			4	335.7	33.6	14	61.9	53.7	93.2	47.2	9.8	88.9	10.7	116	123.6	35.1	536.3	74	95.4
			5	549.4	134	407.3	1610.6	1281	2307.4	1052.3	263.4	1952	241.4	4290.6	512.5	1012.2	1234.9	2674.8	2984.3
			6	712.4	325.9	411.8	543.1	549.7	1013.8	450.8	85.4	576.9	62.8	390	303.1	170.5	1616.8	112.8	468.9
			7	1327.4	85.4	117.4	198.3	235.2	572.3	277.2	160.2	485.5	47.6	485.4	550	246.4	1270.1	264	392.1
			8	864	41	30	92.9	133.2	232.5	139.8	67	177.6	25.9	219.5	178.5	118.7	1407	95.1	185.5
			9	305.1	160.7	140.2	128.1	105.7	185.3	112.7	22.5	249	14.1	312	182	40.3	1011.8	195.1	321.6
			10	98.7	13.6	8.9	22.8	29.1	61.4	31.3	15.1	42.9	5.7	43.8	18	25	344.2	22	37
			11	745.5	98.5	41.6	39.3	39.2	87.9	52.6	9.1	86.8	9.1	104.8	318.3	30.4	806.7	105.3	90.4
			12	968.3	40.4	64.6	128.6	119.4	208.1	99.9	33.5	165.1	20.7	231.1	373.9	85.6	947.6	234.5	188.1
			13	679.6	41.6	18	46.5	60.1	112.7	64.3	32.5	80.4	12.1	89.4	269.6	55.2	594.2	75.3	79.6
			14	530.2	89.3	315.8	4779.3	6218.6	11553.5	6116.4	3552.3	7482.9	1249.4	8145.1	183.5	6345.6	561.8	1641.2	6909.2
			15	466.5	121.2	37.4	75.2	79.1	163.5	115.6	24.7	133.1	17.5	140.2	447.7	88.1	1098.5	203.8	113.4
			16	256.1	36.1	58.6	270.8	307.4	473.7	258	158.6	322	64.1	455.3	68.3	273.2	315.6	197.7	373.8
			17	636.9	25.2	32.1	155.3	220	379.1	242.2	128.3	267.7	39.6	282.8	131.6	193.5	733.5	113.5	238.3
			18	273.2	26.7	33.2	120.1	104.4	172.9	106.9	51.4	135.4	20	244.4	93.3	83.1	555.8	139.2	193.8
			19	554.2	51.2	14.5	66.8	78.5	125.6	78.3	19.3	120.8	10.3	139.9	130.7	42.5	1009.1	69.1	127.3
			20	299.2	21.4	23.7	94.8	93	160	79.9	13.2	124.8	15.8	173	75.9	70.3	408.5	79.8	143
			21	475.9	162.3	20.1	33.3	26.1	53.9	26.1	5.8	63.1	3.9	71.4	443.7	13.7	2020.4	123.3	59.5
			22	614.5	124.6	701.5	3256.6	2744.3	4134.5	1694.1	931.2	3506.9	415.1	5054.1	348.1	1944.1	388.5	2091.3	4600.6
			23	457.9	41.5	54.9	188.1	186.1	314.7	143.6	38	258.7	34.2	379.3	139.5	127.1	447.2	184	313.4
			24	596.8	325.2	682.5	529.9	685.4	2043.8	399.1	147	1819.8	92.1	307.3	183.4	458.1	768	93.2	482
			Total	13152	2169.3	3648.3	13874.2	14795.3	26829.5	2.1656	6166.8	19866.3	2609.1	24502.2	5531.1	12301.3	20854.7	10877.7	20474.1				This cell was used to convert all ng to ug and all mg to ug
			Average PAH	548	90.3875	152.012	578.092	616.471	1117.9	0.0902333	256.95	827.762	108.712	1020.92	230.462	512.554	868.946	453.238	853.087				1000
			ug/m2	Sample	Acenaphthene	Acenaphthylene	Anthracene	Benz(a)anthracene	Benzo(a)pyrene	Benzo(b)fluoranthene	Benzo(g,h,i)perylene	Benzo(k,j)fluoranthene	Chrysene/Triphenylene	Dibenzo(a,h)anthracene	Fluoranthene	Fluorene	Indeno(1,2,3-c,d)pyrene	Naphthalene	Phenanthrene	Pyrene
				1	0	0.0106681	0.036838	0.0138187	0.0293825	0.0627638	0.013012	0.0128987	0.10095	0.0080919	0.0909364	0.0374054	0.0092062	0.0734309	0.234776	0.0634795
				2	0.0165438	0.0248765	0.0856341	0.0914905	0.0748742	0.150167	0.0518094	0.0510259	0.250092	0.0156512	0.275702	0.033301	0.0444762	0.0921921	0.288143	0.230995
				3	0	0.0089777	0.0169625	0.0113979	0.0168828	0.0436619	0.0173875	0.0346271	0.0161962	0.0115341	0.0393143	0.0191822	0.013729	0.0856806	0.0857912	0.0438768
				4	0.0285902	0.0109298	0.0394182	0.0235103	0.0145978	0.0416724	0.0102766	0.0214357	0.0852352	0.0037007	0.138674	0.0279213	0.0069502	0.050223	0.128083	0.10287
				5	0.034485	0.0834453	0.139614	0.208927	0.136344	0.452017	0.123942	0.276768	0.598472	0.0414444	0.750125	0.0466103	0.117601	0.0718002	0.324682	0.541333
				6	0.0509808	0.0182878	0.0286522	0.0061819	0	0	0.0053218	0	0.0154203	0	0.0411502	0.0464362	0	0.0752964	0.129821	0.035793
				7	0.0193415	0.0081921	0.0378281	0.0130711	0.0114187	0.0310666	0.0073839	0.013667	0.0543269	0.0030636	0.063713	0.0317425	0.0058004	0.0717751	0.112475	0.0512123
				8	0.0532213	0.0199884	0.0233061	0.0045819	0.0055987	0.0110983	0.0038805	0.0051652	0.0156582	0	0.022787	0.0364805	0.0027718	0.0802032	0.087197	0.0199741
				9	0.0303459	0.0105032	0.028022	0.0148418	0	0	0	0	0.0453885	0	0.0930562	0.0343455	0	0.102956	0.144071	0.0736116
				10	0.0414504	0.0065523	0.0200813	0.0087474	0.0097591	0.0167305	0.0057914	0.0087192	0.0315287	0.0019681	0.0376835	0.0331695	0.0037208	0.0543989	0.0979768	0.0338864
				11	0.0406544	0.0053319	0.0192018	0.0021155	0	0.0169797	0.0023807	0.008769	0.0067127	0	0.0168434	0.030179	0	0.0525865	0.0810051	0.0172407
				12	0.050307	0.0231295	0.0439328	0.0360534	0.0462656	0.0877989	0.0323811	0.0411427	0.0861907	0.0098523	0.0661489	0.028012	0.0276296	0.12448	0.0698915	0.0546979
				13	0.0302404	0.0049552	0.023234	0.0044074	0	0.0111406	0	0.00581	0.0160555	0	0.0261532	0.033795	0	0.108263	0.0870479	0.0238658
				14	0.0462326	0.0073566	0.0294001	0.0100567	0.0133767	0.0176596	0.0086476	0.0047903	0.0190532	0.0022318	0.102539	0.0361074	0.0063195	0.0645018	0.166109	0.0627278
				15	0.0449105	0.007021	0.0203095	0.0096885	0.0141456	0.0256465	0.0111803	0.0108356	0.0314243	0.0026415	0.042763	0.0247875	0.0090376	0.0686076	0.0750062	0.0365147
				16	0.0834301	0.0134903	0.0236669	0.0201645	0.029281	0.0356674	0.0141572	0.0330911	0.0439505	0.0042825	0.0697202	0.0232828	0.0116885	0.0885043	0.0940559	0.072803
				17	0.0240493	0.023167	0.0195803	0.0048535	0	0	0.0036474	0	0.0113423	0	0.0165953	0.0288287	0.0024659	0.18272	0.0679831	0.015964
				18	0.0282066	0.011251	0.0175317	0.0033025	0	0	0	0	0.0077988	0	0.0217625	0.0208204	0	0.098597	0.0651172	0.0132489
				19	0.0200063	0.0108196	0.0177079	0.0114382	0.0135242	0.0269224	0.0105426	0.0321116	0.0476615	0.0036938	0.0705428	0.0226955	0.0081328	0.0585793	0.0915449	0.0540362
				20	0.0301162	0.0148888	0.0221481	0.018572	0.0192216	0.0356461	0.0124073	0.023046	0.0427894	0.0040059	0.064256	0.0306516	0.0090744	0.0572075	0.101671	0.0567722
				21	0.0397839	0.012525	0.0239812	0.0210486	0.0294485	0.0760766	0.0215183	0.0536309	0.0842315	0.0076662	0.0704843	0.0245711	0.0214043	0.0720595	0.104253	0.0666979
				22	0.0271569	0.0071777	0.0207066	0.0219465	0.0269721	0.042496	0.0146819	0.0263527	0.0411563	0.0045727	0.0530069	0.0275105	0.0129219	0.0929365	0.0732365	0.0451245
				23	0.0297572	0.0215611	0.0368575	0.010833	0.0169403	0.0464193	0.0055075	0.0092901	0.0303922	0	0.0428491	0.0348429	0	0.0730693	0.134167	0.0365679
				24	0.0613381	0.0081293	0.0251332	0.0106787	0.0084399	0.0151722	0.004799	0.0107055	0.0332232	0	0.0533768	0.034434	0.0030915	0.0819149	0.111381	0.0384375
				Total PAH	0.831148	0.373225	0.799748	0.581728	0.516473	1.2468	0.380656	0.683882	1.71525	0.124401	2.27018	0.747113	0.316022	1.98198	2.95549	1.79173
				Average PAH	0.0346312	0.015551	0.0333228	0.0242387	0.0215197	0.0519502	0.0158607	0.0284951	0.0714688	0.00518336	0.094591	0.0311297	0.0131676	0.0825826	0.123145	0.0746555
		Pre Harvey wipes (ug/m2)	Sample	Anthracene	Phenanthrene	(A/(A+P)		Fluoranthene	Pyrene	F/(F+Py)	Post harvey	Sample	Anthracene	Phenanthrene	A/(A+P)		Fluoranthene	Pyrene	F/(F+Py)
			1	0.036838	0.234776	0.135626		0.0909364	0.0634795	0.588906		1	360.7	1892.3	0.160098		2442.4	1750.5	0.582509
			2	0.0856341	0.288143	0.229105		0.275702	0.230995	0.544116		2	30.1	117.8	0.203516		239.3	195.1	0.550875
			3	0.0169625	0.0857912	0.165079		0.0393143	0.0438768	0.472578		3	29.4	78.6	0.272222		145.1	131.3	0.524964
			4	0.0394182	0.128083	0.23533		0.138674	0.10287	0.574115		4	14	74	0.159091		116	95.4	0.548723
			5	0.139614	0.324682	0.3007		0.750125	0.541333	0.580836		5	407.3	2674.8	0.13215		4290.6	2984.3	0.589781
			6	0.0286522	0.129821	0.180802		0.0411502	0.035793	0.534813		6	411.8	112.8	0.784979		390	468.9	0.454069
			7	0.0378281	0.112475	0.251679		0.063713	0.0512123	0.554386		7	117.4	264	0.307813		485.4	392.1	0.553162
			8	0.0233061	0.087197	0.210909		0.022787	0.0199741	0.532891		8	30	95.1	0.239808		219.5	185.5	0.541975
			9	0.028022	0.144071	0.162831		0.0930562	0.0736116	0.558333		9	140.2	195.1	0.418133		312	321.6	0.492424
			10	0.0200813	0.0979768	0.170097		0.0376835	0.0338864	0.526527		10	8.9	22	0.288026		43.8	37	0.542079
			11	0.0192018	0.0810051	0.191622		0.0168434	0.0172407	0.494172		11	41.6	105.3	0.283186		104.8	90.4	0.536885
			12	0.0439328	0.0698915	0.38597		0.0661489	0.0546979	0.547378		12	64.6	234.5	0.215981		231.1	188.1	0.551288
			13	0.023234	0.0870479	0.210678		0.0261532	0.0238658	0.522865		13	18	75.3	0.192926		89.4	79.6	0.528994
			14	0.0294001	0.166109	0.150377		0.102539	0.0627278	0.620445		14	315.8	1641.2	0.161369		8145.1	6909.2	0.541048
			15	0.0203095	0.0750062	0.213076		0.042763	0.0365147	0.539408		15	37.4	203.8	0.155058		140.2	113.4	0.552839
			16	0.0236669	0.0940559	0.201039		0.0697202	0.072803	0.489185		16	58.6	197.7	0.228638		455.3	373.8	0.54915
			17	0.0195803	0.0679831	0.223613		0.0165953	0.015964	0.509695		17	32.1	113.5	0.220467		282.8	238.3	0.542698
			18	0.0175317	0.0651172	0.212123		0.0217625	0.0132489	0.621583		18	33.2	139.2	0.192575		244.4	193.8	0.557736
			19	0.0177079	0.0915449	0.162082		0.0705428	0.0540362	0.56625		19	14.5	69.1	0.173445		139.9	127.3	0.523578
			20	0.0221481	0.101671	0.178874		0.064256	0.0567722	0.530918		20	23.7	79.8	0.228986		173	143	0.547468
			21	0.0239812	0.104253	0.187011		0.0704843	0.0666979	0.513801		21	20.1	123.3	0.140167		71.4	59.5	0.545455
			22	0.0207066	0.0732365	0.220416		0.0530069	0.0451245	0.540162		22	701.5	2091.3	0.251182		5054.1	4600.6	0.523486
			23	0.0368575	0.134167	0.215511		0.0428491	0.0365679	0.539546		23	54.9	184	0.229803		379.3	313.4	0.547567
			24	0.0251332	0.111381	0.184106		0.0533768	0.0384375	0.581356		24	682.5	93.2	0.87985		307.3	482	0.389332
		Total	24	0.799748	2.95549	0.212969		2.27018	1.79173	0.558895	Total	24	3648.3	10877.7	0.251157		24502.2	20474.1	0.54478
		Average		0.0333228	0.123145	0.212969		0.094591	0.0746555	0.558895	Average		152.012	453.238	0.251157		1020.92	853.087	0.54478
		PAH Averages	Pre Harvey wipes (ug/m2)	Post Harvey soil (ug/kg)
		Acenaphthene	0.0346312	548
		Acenaphthylene	0.015551	90.3875
		Anthracene	0.0333228	152.012
		Benz(a)anthracene	0.0242387	578.092
		Benzo(a)pyrene	0.0215197	616.471
		Benzo(b)fluoranthene	0.0519502	1117.9
		Benzo(g,h,i)perylene	0.0158607	0.0902333
		Benzo(k,j)fluoranthene	0.0284951	256.95
		Chrysene/Triphenylene	0.0714688	827.762
		Dibenzo(a,h)anthracene	0.00518336	108.712
		Fluoranthene	0.094591	1020.92
		Fluorene	0.0311297	230.462
		Indeno(1,2,3-c,d)pyrene	0.0131676	512.554
		Naphthalene	0.0825826	868.946
		Phenanthrene	0.123145	453.238
		Pyrene	0.0746555	853.087
